# Supplementary material for: The mechanism of RNA duplex recognition and unwinding by DEAD-box helicase DDX3X
Source: Nat Commun. 2019 Jul 12;10:3085. doi: 10.1038/s41467-019-11083-2 (PMC6626043; doi:10.1038/s41467-019-11083-2)
Supplement: Supplementary file 4 — Source Data [file 41467_2019_11083_MOESM4_ESM.xlsx]

## Sheet: Figure 1d
Figure 1d SAXS scattering profiles and PDDF
	Scattering profiles				PDDF
q (Å-1)	Experimental data	Calcualted from crystal structure		r (Å)	Experimental data	Calcualted from crystal structure
0.002	0.3084	0.2829		0	0	0
0.004	0.3074	0.2817		1.167	6.478e-06	6.322e-06
0.006	0.305	0.2797		2.333	1.54e-05	1.529e-05
0.008	0.3018	0.2772		3.5	2.67e-05	2.683e-05
0.01	0.2977	0.2741		4.667	4.027e-05	4.077e-05
0.012	0.2927	0.2701		5.833	5.597e-05	5.693e-05
0.014	0.287	0.2655		7	7.361e-05	7.506e-05
0.016	0.2805	0.2602		8.167	9.298e-05	9.488e-05
0.018	0.2734	0.2542		9.333	0.0001138	0.0001161
0.02	0.2656	0.2479		10.5	0.0001359	0.0001383
0.022	0.2572	0.2412		11.67	0.0001588	0.0001613
0.024	0.2484	0.2339		12.83	0.0001824	0.0001847
0.026	0.2391	0.2261		14	0.0002062	0.0002082
0.028	0.2295	0.2182		15.17	0.00023	0.0002315
0.03	0.2196	0.2099		16.33	0.0002535	0.0002543
0.032	0.2094	0.2013		17.5	0.0002763	0.0002764
0.034	0.1992	0.1925		18.67	0.0002982	0.0002975
0.036	0.1889	0.184		19.83	0.000319	0.0003176
0.038	0.1785	0.1751		21	0.0003385	0.0003364
0.04	0.1682	0.1661		22.17	0.0003564	0.0003539
0.042	0.1581	0.1573		23.33	0.0003727	0.00037
0.044	0.1472	0.1485		24.5	0.0003874	0.0003846
0.046	0.137	0.1398		25.67	0.0004003	0.0003978
0.048	0.1254	0.1312		26.83	0.0004114	0.0004095
0.05	0.1184	0.123		28	0.0004209	0.0004198
0.052	0.1099	0.115		29.17	0.0004288	0.0004287
0.054	0.1029	0.1071		30.33	0.0004351	0.0004363
0.056	0.096	0.0998		31.5	0.0004401	0.0004425
0.058	0.0889	0.0926		32.67	0.0004437	0.0004474
0.06	0.0834	0.0858		33.83	0.0004461	0.0004511
0.062	0.0769	0.0793		35	0.0004474	0.0004536
0.064	0.0709	0.0732		36.17	0.0004477	0.000455
0.066	0.0656	0.0674		37.33	0.000447	0.0004552
0.068	0.0608	0.0619		38.5	0.0004455	0.0004543
0.07	0.0567	0.0569		39.67	0.0004431	0.0004523
0.072	0.0525	0.0521		40.83	0.0004398	0.0004492
0.074	0.0479	0.0477		42	0.0004356	0.000445
0.076	0.0445	0.0436		43.17	0.0004306	0.0004398
0.078	0.0414	0.0399		44.33	0.0004247	0.0004335
0.08	0.0379	0.0365		45.5	0.0004178	0.0004262
0.082	0.0342	0.0334		46.67	0.0004099	0.000418
0.084	0.0315	0.0305		47.83	0.000401	0.0004088
0.086	0.0295	0.0279		49	0.0003912	0.0003986
0.088	0.0274	0.0256		50.17	0.0003804	0.0003877
0.09	0.0247	0.0235		51.33	0.0003687	0.0003759
0.092	0.023	0.0216		52.5	0.0003561	0.0003634
0.094	0.0216	0.0199		53.67	0.0003429	0.0003503
0.096	0.0199	0.0184		54.83	0.0003289	0.0003366
0.098	0.0182	0.017		56	0.0003145	0.0003224
0.1	0.0165	0.0158		57.17	0.0002998	0.000308
0.102	0.015	0.0147		58.33	0.0002849	0.0002932
0.104	0.0138	0.0137		59.5	0.0002699	0.0002784
0.106	0.0129	0.0129		60.67	0.0002551	0.0002635
0.108	0.0119	0.0121		61.83	0.0002406	0.0002487
0.11	0.0112	0.0114		63	0.0002264	0.000234
0.112	0.0105	0.0107		64.17	0.0002127	0.0002196
0.114	0.009935	0.0102		65.33	0.0001996	0.0002055
0.116	0.009432	0.0096451		66.5	0.0001871	0.0001918
0.118	0.008982	0.0091539		67.67	0.0001753	0.0001786
0.12	0.008569	0.0087176		68.83	0.0001642	0.0001658
0.122	0.0081771	0.0083097		70	0.0001538	0.0001536
0.124	0.0078141	0.0079299		71.17	0.0001439	0.0001418
0.126	0.0075366	0.0075713		72.33	0.0001347	0.0001307
0.128	0.0071114	0.0072365		73.5	0.0001261	0.00012
0.13	0.006746	0.0069216		74.67	0.000118	0.00011
0.132	0.0063883	0.0066172		75.83	0.0001103	0.0001005
0.134	0.0061375	0.0063323		77	0.0001031	9.148e-05
0.136	0.0058932	0.0060619		78.17	9.633e-05	8.303e-05
0.138	0.0056551	0.0058057		79.33	8.992e-05	7.51e-05
0.14	0.0054227	0.0055612		80.5	8.388e-05	6.768e-05
0.142	0.005196	0.0053217		81.67	7.821e-05	6.075e-05
0.144	0.0049753	0.0050962		82.83	7.29e-05	5.432e-05
0.146	0.0047608	0.0048764		84	6.796e-05	4.837e-05
0.148	0.004553	0.0046708		85.17	6.338e-05	4.289e-05
0.15	0.0043519	0.0044732		86.33	5.916e-05	3.787e-05
0.152	0.0041578	0.0042829		87.5	5.53e-05	3.33e-05
0.154	0.0039709	0.0041002		88.67	5.176e-05	2.916e-05
0.156	0.0037911	0.0039285		89.83	4.853e-05	2.543e-05
0.158	0.0036185	0.0037617		91	4.556e-05	2.209e-05
0.16	0.0034531	0.0036024		92.17	4.278e-05	1.911e-05
0.162	0.0032948	0.0034503		93.33	4.012e-05	1.647e-05
0.164	0.0031434	0.003305		94.5	3.75e-05	1.411e-05
0.166	0.0029986	0.0031647		95.67	3.482e-05	1.202e-05
0.168	0.0028601	0.0030344		96.83	3.198e-05	1.014e-05
0.17	0.0027276	0.0029046		98	2.889e-05	8.445e-06
0.172	0.002601	0.0027821		99.17	2.543e-05	6.89e-06
0.174	0.0024798	0.0026626		100.3	2.153e-05	5.438e-06
0.176	0.0023638	0.0025499		101.5	1.709e-05	4.053e-06
0.178	0.0022526	0.0024402		102.7	1.205e-05	2.703e-06
0.18	0.0021461	0.0023358		103.8	6.366e-06	1.36e-06
0.182	0.0020441	0.0022352		105	0	0
0.184	0.0019463	0.0021383
0.186	0.0018528	0.0020456
0.188	0.0017635	0.001957
0.19	0.0016781	0.0018715
0.192	0.0015968	0.0017896
0.194	0.0015195	0.0017116
0.196	0.0014464	0.0016385
0.198	0.0013775	0.0015689
0.2	0.0013128	0.0015031
0.202	0.0012524	0.0014411
0.204	0.0011964	0.0013834
0.206	0.0011447	0.0013292
0.208	0.0010975	0.0012787
0.21	0.0010546	0.0012326
0.212	0.0010162	0.0011902
0.214	0.00098201	0.0011526
0.216	0.00095191	0.0011182
0.218	0.00092577	0.0010861
0.22	0.00090348	0.0010577
0.222	0.00088491	0.0010332
0.224	0.00086973	0.0010111
0.226	0.00085758	0.00099212
0.228	0.00084818	0.0009737
0.23	0.00084126	0.00095865
0.232	0.00083655	0.000946
0.234	0.00083373	0.0009332
0.236	0.00083245	0.00092383
0.238	0.00083237	0.00091327
0.24	0.00083318	0.00090511
0.242	0.00083456	0.00089618
0.244	0.00083627	0.00088889
0.246	0.00083808	0.00088049
0.248	0.00083976	0.0008729
0.25	0.00084107	0.00086419
0.252	0.00084179	0.00085558
0.254	0.00084182	0.00084701
0.256	0.00084105	0.00083699
0.258	0.00083939	0.00082766
0.26	0.00083674	0.00081658
0.262	0.00083305	0.00080529
0.264	0.0008283	0.00079422
0.266	0.00082249	0.00078182
0.268	0.00081564	0.00076857
0.27	0.00080777	0.00075536
0.272	0.00079889	0.00074165
0.274	0.00078908	0.00072754
0.276	0.00077839	0.00071334
0.278	0.0007669	0.00069973
0.28	0.00075467	0.00068546
0.282	0.00074178	0.00067131
0.284	0.00072832	0.00065708
0.286	0.00071438	0.00064302
0.288	0.00070005	0.00063012
0.29	0.00068542	0.00061717
0.292	0.00067058	0.0006039
0.294	0.00065564	0.00059231
0.296	0.00064072	0.00058076
0.298	0.00062591	0.00057004
0.3	0.00061131	0.00055999

## Sheet: Figure 4a
Figure 4a	ATPase assays by 22-bp dsRNA
	Values represent UV readings at 360 nm
DDX3X (uM)	0		0.2					0.4			0.6			0.8			1
Time (min)			Time (min)		Time (min)															1.5				Standard curve
0	0.455	0.5419	0	0.5443	0	0.5939	0.6165	0.5926	0.5924	0.5559	0.5711	0.5796	0.6088	0.5278	0.5203	0.5569	0.526	0.5678	0.6186	0.5444	0.5738	0.5739		Na2PO4 (uM)	UV 360
0.2	0.4584	0.5332	0.2	0.5561	0.1	0.5938	0.6205	0.5946	0.6021	0.5644	0.583	0.5856	0.6126	0.5428	0.529	0.5638	0.5388	0.5663	0.6256	0.5588	0.5864	0.5857		0	0.352
0.4	0.4602	0.538	0.4	0.5474	0.2	0.5947	0.6274	0.6017	0.6042	0.5705	0.5867	0.5928	0.6182	0.5465	0.5413	0.5659	0.5476	0.5824	0.6322	0.5681	0.6011	0.5969		12.5	0.412
0.6	0.4579	0.5389	0.6	0.5584	0.3	0.6037	0.6277	0.5997	0.5626	0.569	0.5939	0.5978	0.6269	0.5591	0.5424	0.5656	0.5587	0.5853	0.6372	0.5751	0.6048	0.6124		25	0.554
0.8	0.4567	0.5365	0.8	0.5634	0.4	0.6035	0.6265	0.6114	0.5681	0.5811	0.5955	0.6051	0.6327	0.5643	0.5544	0.5831	0.5625	0.5959	0.6435	0.5888	0.6188	0.6191		50	0.781
1	0.4576	0.538	1	0.5652	0.5	0.6065	0.6294	0.6147	0.5699	0.5877	0.6072	0.6077	0.6366	0.5724	0.5574	0.5901	0.5481	0.5864	0.6506	0.5907	0.6248	0.6168		100	1.215
1.2	0.4592	0.5337	1.2	0.5757	0.6	0.6066	0.6318	0.6233	0.5784	0.5877	0.6122	0.6138	0.6437	0.5762	0.5628	0.5897	0.5599	0.5901	0.6547	0.5983	0.6268	0.6444
1.4	0.4551	0.5367	1.4	0.5776	0.7	0.609	0.6345	0.6215	0.5816	0.5958	0.6087	0.6161	0.6507	0.579	0.5727	0.5954	0.5688	0.6032	0.6644	0.6101	0.6313	0.6455
1.6	0.4547	0.5327	1.6	0.5792	0.8	0.6151	0.6401	0.62	0.5833	0.6009	0.6108	0.6173	0.6575	0.5803	0.5735	0.6022	0.5718	0.6099	0.6708	0.6164	0.6421	0.6596		k (A min-1)	0.0088
1.8	0.4544	0.5374	1.8	0.5891	0.9	0.6116	0.6401	0.6259	0.5953	0.6015	0.6174	0.626	0.6636	0.5893	0.5842	0.6082	0.579	0.6088	0.6656	0.6152	0.6487	0.6622
2	0.4568	0.5387	2	0.5848	1	0.6117	0.6471	0.6289	0.5956	0.6021	0.6261	0.6348	0.6629	0.5984	0.5859	0.6077	0.5844	0.6121	0.6718	0.6226	0.6452	0.6673
2.2	0.4548	0.5315	2.2	0.5925	1.1	0.6099	0.6472	0.6439	0.5959	0.6094			0.6769	0.601	0.5921	0.6183	0.589	0.6238	0.682	0.6311	0.6565	0.6736
2.4	0.4547	0.532	2.4	0.5994	1.2	0.6119	0.6481	0.6396	0.602	0.6109			0.6833	0.6054	0.5992	0.6197	0.5941	0.6269	0.6859	0.6402	0.6638	0.677
2.6	0.4545	0.5321	2.6	0.6027	1.3	0.6194	0.6513	0.637	0.6066	0.6189			0.6829	0.6056	0.6055	0.6233	0.6012	0.63	0.6955	0.644	0.6698	0.6649
2.8	0.4548	0.532	2.8	0.6063	1.4	0.6223	0.6498	0.6463	0.6122	0.6171			0.69	0.6134	0.6072	0.6319	0.6115	0.6437	0.6961	0.6465	0.6804	0.6699
3	0.4536	0.5312	3	0.6029	1.5	0.6266	0.6549	0.6496	0.6144	0.6227			0.6953	0.6244	0.6142	0.6352	0.617	0.6433	0.6958	0.6539	0.6754	0.6803
3.2	0.4495	0.5342	3.2	0.6088	1.6	0.6202	0.6534	0.6537	0.6154	0.6296
3.4	0.4548	0.5323	3.4	0.6129	1.7	0.6255	0.6564	0.6573	0.6193	0.6359
3.6	0.4534	0.5322	3.6	0.6226	1.8	0.6338	0.6623	0.6547	0.6238	0.6415
3.8	0.4561	0.5359	3.8	0.6216	1.9	0.6293	0.6571	0.6552	0.6301	0.6357
4	0.4541	0.5301	4	0.6271	2	0.6297	0.6712	0.6703	0.6313	0.6369
4.2	0.4549	0.5286	4.2	0.6313
4.4	0.4531	0.5318	4.4	0.6329
4.6	0.4524	0.5306	4.6	0.6375
4.8	0.4534	0.5293	4.8	0.6367
5	0.4512	0.5321	5	0.6413
k (A min-1)	-0.0011	-0.0016		0.01957		0.01726	0.01892	0.03797	0.04019	0.04115	0.04829	0.05058	0.0502	0.05393	0.05736	0.05257	0.06119	0.05809	0.06014	0.06411	0.06046	0.06075
v (uM min-1)	-0.125	-0.181818		2.22386		1.96136	2.15	4.31477	4.56705	4.67614	5.4875	5.74773	5.70455	6.12841	6.51818	5.97386	6.95341	6.60114	6.83409	7.28523	6.87045	6.90341
Avg	-0.153409			2.11174				4.51932			5.64659			6.20682			6.79621			7.0197
SD	0.0284091			0.100253				0.136364			0.106061			0.207576			0.130051			0.17702

## Sheet: Figure 4b
Figure 4a	ATPase assays by 16-bp dsRNA
	Values represent UV readings at 360 nm
DDX3X (uM)	0.25			0.5			1			1.5			2			2.5
Time (min)
0	0.4672	0.5824	0.488	0.5192	0.591	0.4929	0.6598	0.5264	0.5388	0.5425	0.5016	0.5306	0.4796	0.5233	0.532	0.5122	0.4559	0.4943
0.1	0.472	0.5288	0.4941	0.5251	0.6035	0.5036	0.6652	0.5369	0.5453	0.5464	0.5077	0.5332	0.4878	0.5213	0.5407	0.5227	0.4652	0.4994
0.2	0.4738	0.5347	0.5016	0.5242	0.6053	0.5018	0.5637	0.5399	0.5583	0.5476	0.5115	0.5337	0.4896	0.53	0.5462	0.5033	0.4715	0.5053
0.3	0.4766	0.5394	0.5018	0.5352	0.6117	0.5144	0.5526	0.5415	0.5582	0.5485	0.507	0.5424	0.4956	0.5322	0.5492	0.5084	0.4787	0.5146
0.4	0.4781	0.5398	0.5011	0.492	0.5403	0.5161	0.5538	0.5458	0.5615	0.5487	0.5074	0.5427	0.5021	0.5375	0.5503	0.5097	0.4799	0.5169
0.5	0.4786	0.5429	0.5019	0.4988	0.5429	0.5185	0.5538	0.5458	0.5637	0.557	0.5125	0.5486	0.502	0.5414	0.5519	0.4998	0.4827	0.524
0.6	0.4746	0.5422	0.5062	0.4973	0.5414	0.5224	0.5547	0.5484	0.5674	0.5589	0.5129	0.5444	0.504	0.544	0.5534	0.5059	0.4879	0.5263
0.7	0.4806	0.5421	0.5065	0.4989	0.5469	0.525	0.5568	0.5484	0.5669	0.5602	0.5104	0.5557	0.5069	0.5404	0.551	0.5065	0.4933	0.5291
0.8	0.4755	0.5438	0.5093	0.5041	0.5431	0.5241	0.5617	0.5515	0.5668	0.5608	0.5153	0.5506	0.5064	0.5507	0.5556	0.5119	0.4974	0.5368
0.9	0.4833	0.5435	0.5036	0.5043	0.5439	0.5231	0.5609	0.5548	0.5726	0.5637	0.5171	0.5518	0.5109	0.5482	0.559	0.508	0.5	0.5393
1	0.4824	0.5446	0.5088	0.5031	0.5436	0.5239	0.5631	0.5601	0.5665	0.5677	0.5184	0.5544	0.5112	0.5464	0.5621	0.512	0.4938	0.5404
1.1	0.4812	0.5479	0.5036	0.5082	0.5469	0.5228	0.567	0.5589	0.571	0.5705	0.5223	0.5572	0.5145	0.5469	0.5575	0.5196	0.4992	0.5349
1.2	0.4781	0.5513	0.5087	0.5054	0.5472	0.528	0.5656	0.5612	0.5751	0.5677	0.5208	0.5525	0.5187	0.548	0.5663	0.5222	0.5013	0.5387
1.3	0.4756	0.5457	0.509	0.5075	0.5501	0.5286	0.5626	0.5649	0.576	0.568	0.5226	0.5596	0.5193	0.5539	0.5674	0.5262	0.5054	0.5437
1.4	0.4806	0.5504	0.511	0.5087	0.5492	0.5249	0.5691	0.5614	0.5783	0.5727	0.5234	0.5601	0.5228	0.5539	0.5655	0.5277	0.5035	0.5526
1.5	0.4783	0.5489	0.5054	0.5067	0.5465	0.5219	0.5726	0.5669	0.5811	0.5766	0.524	0.5616	0.5255	0.5549	0.5624	0.5315	0.5047	0.5498
1.6	0.4792	0.5462	0.5083	0.5062	0.5479	0.5256	0.5689	0.5549	0.5808	0.5704	0.5258	0.56	0.519	0.5636	0.5638	0.5369	0.509	0.5585
1.7	0.48	0.5495	0.5136	0.5085	0.5481	0.5262	0.5753	0.5609	0.5802	0.5766	0.5249	0.5631	0.5254	0.5604	0.572	0.535	0.515	0.5562
1.8	0.4823	0.5504	0.5127	0.5055	0.5522	0.5272	0.5758	0.5561	0.5837	0.5755	0.5306	0.5668	0.5278	0.5588	0.5706	0.5371	0.5157	0.5554
1.9	0.4775	0.5523	0.5077	0.5088	0.5537	0.5324	0.572	0.561	0.5875	0.5758	0.5313	0.5661	0.5287	0.5653	0.5696	0.5365	0.5187	0.564
2	0.4835	0.5497	0.5137	0.5074	0.5501	0.5301	0.5716	0.5645	0.5853	0.5844	0.5288	0.5704	0.5298	0.5677	0.5713	0.5386	0.5222	0.5609
2.1	0.4812	0.5544	0.5074	0.5093	0.5515	0.5372	0.575	0.5636	0.589
2.2	0.4811	0.5515	0.5099	0.5096	0.558	0.5307	0.5748	0.5703	0.5916
2.3	0.4825	0.548	0.5133	0.512	0.5544	0.5364	0.5813	0.5676	0.5914
2.4	0.4854	0.5503	0.5094	0.516	0.5558	0.5334	0.5817	0.5705	0.5922
2.5	0.4818	0.5455	0.5124	0.5131	0.5503	0.5336	0.5856	0.5695	0.5904
2.6	0.4847	0.5525	0.5116	0.515	0.5615	0.5352	0.5818	0.5725	0.5958
2.7	0.4876	0.5493	0.5129	0.5155	0.5558	0.5356	0.5817	0.5729	0.5983
2.8	0.4846	0.5504	0.512	0.5188	0.5587	0.5343	0.5888	0.5781	0.5963
2.9	0.4898	0.5491	0.5095	0.5177	0.5584	0.5361	0.5083	0.5762	0.5974
3	0.4855	0.5468	0.5149	0.5198	0.5588	0.5369	0.5409	0.5772	0.5986
3.1	0.4878	0.5503	0.5104	0.5138	0.5623	0.5304
3.2	0.49	0.5539	0.5145	0.5191	0.5627	0.539
3.3	0.4857	0.5524	0.5117	0.5178	0.5618	0.5382
3.4	0.4883	0.5568	0.5125	0.5225	0.5631	0.5418
3.5	0.488	0.5547	0.5133	0.5203	0.5676	0.5421
3.6	0.4897	0.5572	0.5176	0.5221	0.5626	0.5389
3.7	0.4896	0.5578	0.5168	0.5213	0.567	0.5367
3.8	0.4891	0.5551	0.5152	0.5233	0.5698	0.5341
3.9	0.4857	0.5516	0.5154	0.5222	0.5632	0.5452
4	0.4878	0.557	0.5159	0.525	0.5679	0.5475
4.1	0.4846	0.5562	0.5109	0.5258	0.5697	0.5454
4.2	0.4899	0.5587	0.5191	0.5248	0.571	0.5437
4.3	0.4901	0.56	0.5212	0.5267	0.5679	0.543
4.4	0.4876	0.5591	0.5177	0.5254	0.569	0.547
4.5	0.4917	0.5561	0.5163	0.528	0.5714	0.5426
4.6	0.492	0.5562	0.5134	0.5251	0.5695	0.5417
4.7	0.4914	0.561	0.5245	0.5291	0.5715	0.5456
4.8	0.4931	0.5573	0.5204	0.5296	0.57	0.5444
4.9	0.49	0.5589	0.5153	0.5287	0.5737	0.5496
5	0.4916	0.5604	0.5202	0.5276	0.5748	0.5521
k (A min-1)	0.00329	0.00387	0.00323	0.00605	0.00687	0.00723	0.01392	0.01518	0.01552	0.01976	0.01968	0.01886	0.02115	0.02033	0.02308	0.02271	0.02253	0.02405
v (uM min-1)	0.373864	0.439773	0.367045	0.6875	0.780682	0.821591	1.58182	1.725	1.76364	2.24545	2.23636	2.14318	2.40341	2.31023	2.62273	2.58068	2.56023	2.73295
avg	0.393561			0.763258			1.69015			2.20833			2.44545			2.62462
SD	0.0308081			0.0505051			0.0722222			0.0434343			0.118182			0.0722222

## Sheet: SupFig 5a
dsRNA unwinding by DDX3X
Values represent fractions of RNA unwinding at indicated time
DDX3X (uM)	0.25					0.5							1					1.5
Time (min)	Unwinding Fraction					Time (min)	Unwinding Fraction					Time (min)	Unwinding Fraction					Time (min)	Unwinding Fraction
0	0	0	0			0	0	0	0			0	0	0	0			0	0	0	0
1	0.11	0.119	0.112			0.5	0.355	0.331	0.337			0.5	0.705	0.692	0.667			0.5	0.827	0.785	0.787
3	0.308	0.351	0.375			1	0.58	0.53	0.576			1	0.907	0.837	0.984			1	0.9	0.871	0.935
15	0.711	0.733	0.732			3	0.76	0.784	0.806			15	1	1	1			5	1	1	1
						15	0.9	1	0.887
kunw (min-1)	0.196 +/- 0.014						0.921 +/- 0.08						2.338 +/- 0.164						3.26 +/- 0.255
